# Supplementary material for: Dihydrotanshinone I Inhibits the Proliferation and Growth of Oxaliplatin-Resistant Human HCT116 Colorectal Cancer Cells
Source: Molecules. 2022 Nov 11;27(22):7774. doi: 10.3390/molecules27227774 (PMC9692243; doi:10.3390/molecules27227774)
Supplement: Supplementary file 1 [file molecules-27-07774-s001.zip]

Archive with 1 entries (1 files):
- molecules-1987027-SI.pdf
